# Supplementary material for: A Causal Analysis of the Effect of Age and Sex Differences on Brain Atrophy in the Elderly Brain
Source: Life (Basel). 2022 Oct 12;12(10):1586. doi: 10.3390/life12101586 (PMC9656120; doi:10.3390/life12101586)
Supplement: Supplementary file 1 [file life-12-01586-s001.zip]

Archive with 1 entries (1 files):
- life-1887516-supplementary material-1.pdf
